# Supplementary material for: EEG based assessment of stress in horses: a pilot study
Source: PeerJ. 2020 May 12;8:e8629. doi: 10.7717/peerj.8629 (PMC7227666; doi:10.7717/peerj.8629)
Supplement: Supplemental Information 2 — 6 data sets, EEG derived coupling coefficients (cross frequency coupling), one for each trial in the resting condition [file peerj-08-8629-s002.zip]

Archive with 8 entries (8 files):
- r1706011_tim_v1.mat
- r17042711_v2.mat
- r17042711_v3.mat
- r170405_ht_v1.mat
- r170511_ht_v1.mat
- r170518_stella_v1.mat
- r1705042_ht_v2.mat
- r1705192_stella_v2.mat
