# Supplementary material for: EEG based assessment of stress in horses: a pilot study
Source: PeerJ. 2020 May 12;8:e8629. doi: 10.7717/peerj.8629 (PMC7227666; doi:10.7717/peerj.8629)
Supplement: Supplemental Information 3 — 6 data sets, EEG derived coupling coefficients (cross frequency coupling), one for each trial in the stress condition [file peerj-08-8629-s003.zip]

Archive with 6 entries (6 files):
- s1706013_tim_v3.mat
- s17042713_stella_v4.mat
- s17042715_v6.mat
- s170427_v5.mat
- s1705046_ht_v4.mat
- s1706012_tim_v2.mat
